# Supplementary material for: Intracranial EEG signals disentangle multi-areal neural dynamics of vicarious pain perception
Source: Nat Commun. 2024 Jun 18;15:5203. doi: 10.1038/s41467-024-49541-1 (PMC11189531; doi:10.1038/s41467-024-49541-1)
Supplement: Supplementary file 4 — Supplementary Data 1 [file 41467_2024_49541_MOESM4_ESM.xlsx]

## Sheet: Sheet2
Supplementary Data 1 | Descriptive statistics of trial number across channels or channel-pairs
Main analysis		Trial numbers
Time-frequency analysis
AI	Mean ± SE	19.43 ± 0.07
	Minimum	17
	Maximum	20
ACC	Mean ± SE	19.63 ± 0.11
	Minimum	17
	Maximum	20
Amygdala	Mean ± SE	19.51 ± 0.07
	Minimum	18
	Maximum	20
IFG	Mean ± SE	19.64 ± 0.09
	Minimum	16
	Maximum	20
Power correlation analysis or Transfer entropy analysis
ACC-AI	Mean ± SE	19.12 ± 0.06
	Minimum	16
	Maximum	20
ACC-amygdala	Mean ± SE	18.92 ± 0.09
	Minimum	17
	Maximum	20
AI-amygdala	Mean ± SE	19.01 ± 0.04
	Minimum	16
	Maximum	20
Phase-amplitude coupling analysis
ACC-IFG	Mean ± SE	19.31 ± 0.05
	Minimum	17
	Maximum	20
AI-IFG	Mean ± SE	19.37 ± 0.04
	Minimum	16
	Maximum	20
Amygdala-IFG	Mean ± SE	19.12 ± 0.08
	Minimum	14
	Maximum	20
Correlation analysis with empathy-related ratings
ACC alpha oscillations	Mean ± SE	9.58 ± 0.12
	Minimum	7
	Maximum	10
ACC beta oscillations	Mean ± SE	9.58 ± 0.12
	Minimum	7
	Maximum	10
AI	Mean ± SE	9.43 ± 0.08
low-frequency oscillations	Minimum	8
	Maximum	10
Amygdala beta oscillations	Mean ± SE	9.39 ± 0.09
	Minimum	8
	Maximum	10
ACC-amygdala (low-)beta coupling	Mean ± SE	8.92 ± 0.09
	Minimum	7
	Maximum	10
ACC-IFG PAC	Mean ± SE	9.24 ± 0.06
	Minimum	7
	Maximum	10
AI(alpha)-IFG PAC	Mean ± SE	9.22 ± 0.05
	Minimum	6
	Maximum	10
Amygdala-IFG PAC	Mean ± SE	8.94 ± 0.09
	Minimum	5
	Maximum	10
