# Supplementary material for: Intracranial EEG signals disentangle multi-areal neural dynamics of vicarious pain perception
Source: Nat Commun. 2024 Jun 18;15:5203. doi: 10.1038/s41467-024-49541-1 (PMC11189531; doi:10.1038/s41467-024-49541-1)
Supplement: Supplementary file 5 — Supplementary Data 2 [file 41467_2024_49541_MOESM5_ESM.xlsx]

## Sheet: Supplementary Data 2
Supplementary Data 2 | Channel coordinate within the ACC, AI, amygdala and IFG for all patients in the MNI space
Patient ID	The coordinate of			The coordinate of
	included channel for ROIs			the corresponding nearest white-matter neighbor reference channel
Channels for the ACC
5	-6	21	-22	-11	30	-9
5	-7	23	-19	-11	30	-9
5	-8	26	-16	-11	30	-9
5	-10	28	-13	-11	30	-9
6	-12	38	-9	-38	-2	-26
6	-12	40	-5	-44	-2	3
6	-13	41	-1	-44	-2	3
6	-13	43	3	-44	-2	3
6	-14	45	7	-44	-2	3
7	4	36	14	18	39	27
7	6	37	16	18	39	27
7	9	37	19	18	39	27
7	12	38	22	18	39	27
7	15	38	24	18	39	27
8	2	43	12	17	47	17
8	6	44	13	17	47	17
8	10	45	14	17	47	17
8	13	46	16	17	47	17
12	-4	19	-17	-9	21	-12
17	6	38	5	15	47	15
17	8	40	8	15	47	15
17	10	43	10	15	47	15
17	13	45	12	15	47	15
17	5	26	23	15	34	31
17	8	28	25	15	34	31
17	10	30	27	15	34	31
17	13	32	29	15	34	31
19	-7	20	37	-15	20	35
19	-9	21	40	-15	20	35
19	0	39	1	-16	37	17
19	-3	39	4	-16	37	17
19	-6	39	7	-16	37	17
19	-3	17	31	-15	20	35
19	-5	18	34	-15	20	35
19	-8	38	9	-16	37	17
19	-11	38	12	-16	37	17
19	-14	38	15	-16	37	17
19	-6	22	29	-15	20	35
19	-9	21	31	-15	20	35
19	-12	21	33	-15	20	35
Channels for the AI
1	-33	21	-4	-38	-6	-26
1	-37	20	-3	-38	-6	-26
1	-39	5	4	-38	-6	-26
1	-43	4	5	-50	-7	-25
2	36	-2	16	47	0	19
2	40	-1	17	47	0	19
5	-37	12	-11	-41	0	-25
5	-37	15	-8	-41	0	-25
5	-36	17	-5	-31	32	14
5	-35	20	-2	-31	32	14
5	-34	22	1	-31	32	14
5	-34	25	4	-31	32	14
6	-33	10	1	-44	-2	3
6	-37	11	1	-44	-2	3
6	-37	-5	0	-44	-2	3
6	-40	-3	2	-44	-2	3
7	35	8	3	19	20	36
7	38	8	5	19	20	36
8	36	15	1	25	43	-3
8	39	16	3	25	43	-3
8	43	17	5	25	43	-3
9	38	12	-8	29	26	4
9	36	15	-6	29	26	4
9	34	17	-3	29	26	4
9	33	20	-1	29	26	4
9	31	23	2	29	26	4
11	-38	3	-6	-39	1	-24
11	-38	6	-3	-39	1	-24
11	-38	9	0	-39	1	-24
11	-38	11	4	-39	1	-24
11	-37	12	-4	-39	1	-24
11	-39	11	-1	-39	1	-24
11	-37	0	3	-45	-22	-4
11	-39	-2	5	-45	-22	-4
11	-42	-4	8	-45	-22	-4
12	-32	8	8	-32	6	4
12	-31	10	11	-31	12	14
13	-35	9	-15	-37	0	-24
13	-38	7	-15	-37	0	-24
14	44	13	-9	36	-2	1
14	42	14	-6	36	-2	1
14	41	16	-3	36	-2	1
14	40	17	1	36	-2	1
14	39	19	4	34	25	18
14	38	20	7	34	25	18
14	36	22	11	34	25	18
14	35	23	14	34	25	18
14	39	-1	3	36	-2	1
14	37	-7	11	33	-6	10
15	-35	8	-4	-30	17	16
15	-34	10	-1	-30	17	16
15	-34	11	2	-30	17	16
15	-33	13	6	-30	17	16
15	-32	14	9	-30	17	16
15	-31	16	13	-30	17	16
16	34	12	-13	36	5	-25
16	33	13	-9	33	3	-24
16	32	14	-6	33	3	-24
16	31	16	-3	27	23	14
16	31	17	0	27	23	14
16	30	19	4	27	23	14
16	29	20	7	27	23	14
16	28	22	10	27	23	14
17	35	6	-10	37	1	-25
17	35	7	-6	37	1	-25
17	35	9	-3	34	17	16
17	35	10	1	34	17	16
17	35	12	5	34	17	16
17	35	15	12	34	17	16
17	25	16	-18	22	30	-12
17	27	18	-15	22	30	-12
17	35	10	-5	37	1	-25
17	37	12	-4	34	17	16
17	40	14	-2	34	17	16
19	-32	17	-9	-16	37	17
19	-35	18	-7	-16	37	17
19	-38	19	-5	-16	37	17
19	-41	20	-3	-19	37	20
19	-40	-1	-2	-19	37	20
19	-42	0	0	-19	37	20
20	37	12	-11	42	-1	-24
20	36	14	-8	42	-1	-24
20	35	16	-5	28	28	17
20	34	18	-2	28	28	17
20	33	20	1	28	28	17
20	32	21	4	28	28	17
20	31	23	7	28	28	17
20	30	25	10	28	28	17
20	29	26	14	28	28	17
21	42	-3	-1	47	0	4
21	34	12	-2	26	27	-5
21	36	14	0	26	27	-5
21	39	17	1	26	27	-5
22	-37	7	-8	-47	0	-21
22	-37	10	-6	-47	0	-21
22	-37	13	-3	-47	0	-21
22	-36	17	-1	-47	0	-21
22	-36	20	1	-47	0	-21
Channels for the amygdala
1	-26	-5	-27	-38	-6	-26
1	-30	-6	-26	-38	-6	-26
1	-34	-6	-26	-38	-6	-26
3	-16	-2	-21	-37	-5	-22
3	-20	-3	-22	-37	-5	-22
3	-27	-4	-22	-37	-5	-22
3	-31	-5	-21	-37	-5	-22
3	-34	-5	-22	-37	-5	-22
3	21	-1	-26	36	1	-28
3	29	0	-27	36	1	-28
4	15	-5	-19	34	-3	-21
4	19	-5	-19	34	-3	-21
4	23	-4	-20	34	-3	-21
4	-17	-6	-17	-36	-7	-17
4	-20	-7	-17	-36	-7	-17
4	-24	-7	-17	-36	-7	-17
4	-28	-7	-17	-36	-7	-17
4	-32	-7	-17	-36	-7	-17
5	-27	-3	-26	-34	-1	-26
5	-30	-2	-26	-34	-1	-26
6	-24	-6	-22	-38	-2	-26
6	-27	-5	-23	-38	-2	-26
6	-31	-4	-24	-38	-2	-26
6	-34	-3	-25	-38	-2	-26
9	26	-3	-28	36	-1	-27
9	29	-2	-28	36	-1	-27
9	33	-2	-27	36	-1	-27
10	-24	-6	-23	-34	-3	-24
10	-28	-5	-23	-34	-3	-24
10	-31	-4	-24	-34	-3	-24
11	-22	-6	-22	-35	0	-24
11	-25	-4	-22	-35	0	-24
11	-29	-3	-23	-35	0	-24
11	-32	-1	-23	-35	0	-24
12	-20	-3	-19	-34	-4	-19
12	-23	-3	-19	-34	-4	-19
12	-27	-4	-19	-34	-4	-19
12	-30	-4	-19	-34	-4	-19
13	-19	-11	-17	-34	-11	-18
13	-22	-10	-18	-34	-11	-18
13	-25	-8	-20	-34	-11	-18
13	-28	-6	-21	-34	-2	-23
13	-31	-4	-22	-34	-2	-23
14	22	-1	-26	35	1	-29
14	25	-1	-26	35	1	-29
14	29	0	-27	35	1	-29
14	32	0	-28	35	1	-29
15	-23	-3	-23	-47	-10	-26
15	-27	-2	-24	-47	-10	-26
15	-30	0	-24	-47	-10	-26
16	19	-6	-20	30	1	-23
16	22	-5	-21	30	1	-23
16	24	-3	-22	30	1	-23
16	27	-1	-22	30	1	-23
17	24	-3	-21	37	1	-25
17	27	-2	-22	37	1	-25
17	30	-1	-23	37	1	-25
17	34	0	-24	37	1	-25
17	23	-11	-19	37	-10	-20
18	-27	-3	-25	-44	-18	-18
18	-30	-1	-25	-44	-18	-18
18	-33	1	-25	-44	-18	-18
20	20	-7	-24	33	-3	-24
20	23	-6	-24	33	-3	-24
20	26	-5	-24	33	-3	-24
20	29	-4	-24	33	-3	-24
22	-31	-8	-24	-37	-5	-23
22	-34	-7	-23	-37	-5	-23
Channels for the IFG
1	-41	19	-3	-38	-6	-26
1	-45	17	-3	-50	-7	-25
1	-49	16	-3	-50	-7	-25
1	-53	14	-3	-50	-7	-25
1	-56	13	-3	-50	-7	-25
5	-33	27	7	-31	32	14
5	-32	29	10	-31	32	14
6	-40	12	1	-44	-2	3
6	-44	14	2	-44	-2	3
6	-47	15	2	-44	-2	3
7	41	7	7	22	10	40
7	44	7	9	22	10	40
7	47	7	12	22	10	40
7	50	7	14	22	10	40
7	53	6	17	22	10	40
7	56	6	19	22	10	40
7	59	6	21	22	10	40
7	62	6	24	22	10	40
8	46	18	6	25	43	-3
8	49	19	8	25	43	-3
8	53	19	10	25	43	-3
8	56	20	12	25	43	-3
8	59	21	14	25	45	0
9	32	39	-19	29	26	4
9	35	39	-18	29	26	4
9	39	39	-17	29	26	4
9	43	40	-17	29	26	4
9	46	40	-16	29	26	4
11	-38	14	7	-39	1	-24
11	-38	17	11	-39	1	-24
11	-39	19	14	-39	1	-24
11	-39	22	18	-39	1	-24
11	-42	10	2	-39	1	-24
11	-44	10	4	-39	1	-24
11	-47	9	7	-42	3	-25
11	-49	8	10	-45	-22	-4
11	-52	8	13	-45	-22	-4
11	-54	7	16	-45	-22	-4
11	-57	7	19	-45	-22	-4
11	-59	6	22	-45	-22	-4
11	-62	6	25	-45	-22	-4
12	-29	26	4	-26	26	2
12	-32	27	6	-26	26	2
12	-35	28	8	-26	26	2
12	-37	28	10	-26	26	2
12	-40	29	12	-26	26	2
12	-43	30	14	-31	17	24
12	-46	31	16	-31	17	24
12	-29	38	-14	-20	24	-3
12	-32	38	-13	-26	26	2
12	-36	39	-12	-26	26	2
12	-39	39	-11	-26	26	2
12	-42	39	-10	-26	26	2
12	-46	40	-9	-26	26	2
12	-49	40	-7	-26	26	2
12	-53	41	-6	-26	26	2
13	-27	32	-12	-37	0	-24
13	-30	33	-9	-37	0	-24
13	-33	33	-7	-37	0	-24
13	-36	33	-4	-37	0	-24
13	-38	33	-2	-37	0	-24
13	-41	33	1	-37	0	-24
13	-44	34	4	-37	0	-24
14	59	2	17	33	-6	10
14	62	2	20	33	-6	10
16	40	46	-14	27	23	14
16	43	47	-13	27	23	14
16	46	48	-11	27	23	14
17	41	33	3	31	41	2
17	43	35	6	32	43	5
17	45	38	8	32	43	5
17	47	40	11	32	43	5
17	50	42	13	32	43	5
17	57	25	10	34	17	16
17	59	27	11	34	17	16
19	-44	21	-1	-19	37	20
19	-47	22	1	-19	37	20
19	-50	22	2	-19	37	20
19	-53	23	4	-19	37	20
19	-56	24	6	-19	37	20
21	30	32	6	26	27	-5
21	50	2	6	47	0	4
21	53	3	9	55	4	11
21	61	7	16	58	6	14
21	42	20	3	26	27	-5
21	45	23	5	26	27	-5
21	48	26	6	55	4	11
21	50	29	8	58	6	14
22	-36	24	3	-47	0	-21
22	-36	27	6	-47	0	-21
22	-36	30	8	-47	0	-21
