# Supplementary material for: Intracranial EEG signals disentangle multi-areal neural dynamics of vicarious pain perception
Source: Nat Commun. 2024 Jun 18;15:5203. doi: 10.1038/s41467-024-49541-1 (PMC11189531; doi:10.1038/s41467-024-49541-1)
Supplement: Supplementary file 6 — Supplementary Data 3 [file 41467_2024_49541_MOESM6_ESM.xlsx]

## Sheet: Supplementary Data 3 
Supplementary Data 3 | Summary of channel/channel-pair information
Patient	Number of channels				Number of channel pairs
	ACC	AI	Amy	IFG	ACC	ACC	AI	ACC	AI	Amy
					-AI	-Amy	-Amy	-IFG	-IFG	-IFG
sub01		4	3	5			12		20	15
sub02		2
sub03			7
sub04			8
sub05	4	6	2	2	24	8	12	8	12	4
sub06	5	4	4	3	20	20	16	15	12	12
sub07	5	2		8	10			40	16
sub08	4	3		5	12			20	15
sub09		5	3	5			15		25	15
sub10			3
sub11		9	4	13			36		117	52
sub12	1	2	4	15	2	4	8	15	30	60
sub13		2	5	7			10		14	35
sub14		10	4	2			40		20	8
sub15		6	3				18
sub16		8	4	3			32		24	12
sub17	8	11	5	7	88	40	55	56	77	35
sub18			3
sub19	13	6		5	78			65	30
sub20		9	4				36
sub21		4		8					32
sub22		5	2	3			10		15	6
Total	40	98	68	91	234	72	300	219	459	254
Note. Amy = amygdala.
