# Supplementary material for: Intracranial EEG signals disentangle multi-areal neural dynamics of vicarious pain perception
Source: Nat Commun. 2024 Jun 18;15:5203. doi: 10.1038/s41467-024-49541-1 (PMC11189531; doi:10.1038/s41467-024-49541-1)
Supplement: Supplementary file 8 — Source data [file 41467_2024_49541_MOESM8_ESM.zip]

Archive with 59 entries (59 files):
- 6.1 Source Data_Main/Fig1b_empathy_strength.txt
- 6.1 Source Data_Main/Fig1c_perceived_pain_intensity.txt
- 6.1 Source Data_Main/Fig1d_unpleasantness.txt
- 6.1 Source Data_Main/Fig1e_empathy_strength.txt
- 6.1 Source Data_Main/Fig1f_perceived_pain_intensity.txt
- 6.1 Source Data_Main/Fig1g_unpleasantness.txt
- 6.1 Source Data_Main/Fig2e_AI_power_data.mat
- 6.1 Source Data_Main/Fig2f_ACC_power_data.mat
- 6.1 Source Data_Main/Fig2g_Amygdala_power_data.mat
- 6.1 Source Data_Main/Fig2h_IFG_power_data.mat
- 6.1 Source Data_Main/Fig2i_AI_beta_power_data.mat
- 6.1 Source Data_Main/Fig2j_ACC_beta_power_data.mat
- 6.1 Source Data_Main/Fig2k_Amygdala_beta_power_data.mat
- 6.1 Source Data_Main/Fig2l_IFG_Hgamma_data.mat
- 6.1 Source Data_Main/Fig3a_ACC_AI_PC_data.mat
- 6.1 Source Data_Main/Fig3b_AI_Amygdala_PC_data.mat
- 6.1 Source Data_Main/Fig3c_ACC_Amygdala_PC_data.mat
- 6.1 Source Data_Main/Fig4a_ACC_IFG_PAC_data.mat
- 6.1 Source Data_Main/Fig4b_AI_IFG_PAC_data.mat
- 6.1 Source Data_Main/Fig4c_Amygdala_IFG_PAC_data.mat
- 6.1 Source Data_Main/Fig5a_class_weight.mat
- 6.1 Source Data_Main/Fig5b_results_of_step_classification.mat
- 6.1 Source Data_Main/Fig5c_test_accuracy_permutation_distribution.mat
- 6.1 Source Data_Main/Fig5d_rating_lme_data.mat
- 6.1 Source Data_Main/Fig5e_ACC_alpha_power_ratings_lme_data.mat
- 6.1 Source Data_Main/Fig5f_AI_low_frequency_power_ratings_lme_data.mat
- 6.2 Source Data_SI/FigS10_TF_lme_data.mat
- 6.2 Source Data_SI/FigS11_PC_lme_data.mat
- 6.2 Source Data_SI/FigS12_PAC_lme_data.mat
- 6.2 Source Data_SI/FigS13_arousal_power_correlation.mat
- 6.2 Source Data_SI/FigS14_power_laterality_data.mat
- 6.2 Source Data_SI/FigS16_power_closest_WM_data.mat
- 6.2 Source Data_SI/FigS17_PC_closest_WM_data.mat
- 6.2 Source Data_SI/FigS18_PAC_closest_WM_data.mat
- 6.2 Source Data_SI/FigS19_Timing_50ms_data.mat
- 6.2 Source Data_SI/FigS1a_TableS2_empathy_strength_data.txt
- 6.2 Source Data_SI/FigS1b_TableS2_perceived_pain_intensity_data.txt
- 6.2 Source Data_SI/FigS1c_TableS2_unpleasantness_data.txt
- 6.2 Source Data_SI/FigS2_TF_single_condition_data.mat
- 6.2 Source Data_SI/FigS20_PC_no_Fisher_z_transform.mat
- 6.2 Source Data_SI/FigS21_TE_dif_lags.mat
- 6.2 Source Data_SI/FigS22_decoding_accuracy_dif_sample_size.mat
- 6.2 Source Data_SI/FigS3_TF_trialwise_data.mat
- 6.2 Source Data_SI/FigS4a_AI_theta_data.mat
- 6.2 Source Data_SI/FigS4b_AI_alpha_data.mat
- 6.2 Source Data_SI/FigS4c_ACC_alpha_data.mat
- 6.2 Source Data_SI/FigS5_PC_single_condition_data.mat
- 6.2 Source Data_SI/FigS6_PC_trialwise_data.mat
- 6.2 Source Data_SI/FigS7a_ACC_AI_TE_cluster.txt
- 6.2 Source Data_SI/FigS7b_AI_amygdala_TE_cluster.txt
- 6.2 Source Data_SI/FigS7c_ACC_amygdala_TE_cluster.txt
- 6.2 Source Data_SI/FigS8_PAC_trialwise_data.mat
- 6.2 Source Data_SI/FigS9_PAC_single_condition_data.mat
- 6.2 Source Data_SI/RT_data.mat
- 6.2 Source Data_SI/TableS1_S4.xlsx
- 6.2 Source Data_SI/TableS3.mat
- 6.2 Source Data_SI/TableS5.mat
- 6.2 Source Data_SI/TableS6.xlsx
- 6.2 Source Data_SI/TableS7.xlsx
