# Supplementary material for: Intracranial EEG signals disentangle multi-areal neural dynamics of vicarious pain perception
Source: Nat Commun. 2024 Jun 18;15:5203. doi: 10.1038/s41467-024-49541-1 (PMC11189531; doi:10.1038/s41467-024-49541-1)
Supplement: Supplementary file 8 — Source data [file 41467_2024_49541_MOESM8_ESM.zip › 6.1 Source Data_Main/Fig1b_empathy_strength.txt]

subjectID	unpainful	painful	gender
1	0.845070423	63.52112676	F
2	1.298701299	68.05194805	F
3	11.91489362	82.87234043	M
4	5.8	100	F
5	22.4	94.8	F
6	8.644067797	78.47457627	M
7	7.319587629	78.65979381	F
8	46.20253165	52.40506329	M
9	0	53.4	M
10	0	79.8	M
11	0	20.63829787	M
12	0.263157895	75.65789474	M
13	0	86.1	M
14	0	69.9	M
15	0.666666667	37.66666667	F
16	8.3	82	M
