# Supplementary material for: Intracranial EEG signals disentangle multi-areal neural dynamics of vicarious pain perception
Source: Nat Commun. 2024 Jun 18;15:5203. doi: 10.1038/s41467-024-49541-1 (PMC11189531; doi:10.1038/s41467-024-49541-1)
Supplement: Supplementary file 8 — Source data [file 41467_2024_49541_MOESM8_ESM.zip › 6.1 Source Data_Main/Fig1c_perceived_pain_intensity.txt]

subjectID	unpainful	painful	gender
1	0	53.33333333	F
2	0.289855072	80.14492754	F
3	0.2	57.6	M
4	1.7	90.6	F
5	18.4	84.3	F
6	6.5	56.5	M
7	4.04040404	75.55555556	F
8	11.07526882	48.38709677	M
9	0	17.1	M
10	0	96.9	M
11	2.9	56.7	M
12	3.033707865	75.50561798	M
13	20.1	70.8	M
14	0.1	58.1	M
15	4.285714286	44.28571429	F
16	10.3	95	M
