# Supplementary material for: Intracranial EEG signals disentangle multi-areal neural dynamics of vicarious pain perception
Source: Nat Commun. 2024 Jun 18;15:5203. doi: 10.1038/s41467-024-49541-1 (PMC11189531; doi:10.1038/s41467-024-49541-1)
Supplement: Supplementary file 8 — Source data [file 41467_2024_49541_MOESM8_ESM.zip › 6.1 Source Data_Main/Fig1d_unpleasantness.txt]

subjectID	unpainful	painful	gender
1	0	41.375	F
2	8.723404255	61.06382979	F
3	5.9	65.6	M
4	1.8	90	F
5	17.07070707	70	F
6	0	54.2	M
7	22.63157895	81.05263158	F
8	27.61904762	58.80952381	M
9	0	12.4	M
10	0	97.5	M
11	0	37.5	M
12	42.34567901	70.86419753	M
13	0.337078652	79.5505618	M
14	0.375	36.875	M
15	10	1.8	F
16	1	97.2	M
