# Supplementary material for: Intracranial EEG signals disentangle multi-areal neural dynamics of vicarious pain perception
Source: Nat Commun. 2024 Jun 18;15:5203. doi: 10.1038/s41467-024-49541-1 (PMC11189531; doi:10.1038/s41467-024-49541-1)
Supplement: Supplementary file 8 — Source data [file 41467_2024_49541_MOESM8_ESM.zip › 6.1 Source Data_Main/Fig1e_empathy_strength.txt]

subjectID	Correlation coefficient	gender	Group
1	0.119943915	F	Patient
2	0.462353102	F	Patient
3	0.315252395	M	Patient
4	NaN	F	Patient
5	0.560617757	F	Patient
6	0.480992194	M	Patient
7	0.365444547	F	Patient
8	0.341457555	M	Patient
9	0.292470458	M	Patient
10	0.472235915	M	Patient
11	0.730275367	M	Patient
12	-0.041627828	M	Patient
13	0.408194933	M	Patient
14	0.237115078	M	Patient
15	1.033242392	F	Patient
16	0.40130596	M	Patient
1	0.53087686	M	Healthy
2	-0.03661207	F	Healthy
3	0.682608061	M	Healthy
4	0.355747987	F	Healthy
5	0.484440815	F	Healthy
6	-0.261608105	M	Healthy
7	0.336679861	F	Healthy
8	0.556406028	F	Healthy
9	0.449360659	F	Healthy
10	0.977285084	M	Healthy
11	1.363395688	F	Healthy
12	0.554082696	M	Healthy
13	0.67493854	M	Healthy
14	NaN	M	Healthy
15	0.700190278	F	Healthy
16	1.025094132	F	Healthy
17	1.169655482	M	Healthy
18	0.754896112	F	Healthy
19	0.252140578	M	Healthy
20	0.476740943	F	Healthy
21	0.511248106	F	Healthy
22	0.545182282	F	Healthy
