# Supplementary material for: Intracranial EEG signals disentangle multi-areal neural dynamics of vicarious pain perception
Source: Nat Commun. 2024 Jun 18;15:5203. doi: 10.1038/s41467-024-49541-1 (PMC11189531; doi:10.1038/s41467-024-49541-1)
Supplement: Supplementary file 8 — Source data [file 41467_2024_49541_MOESM8_ESM.zip › 6.1 Source Data_Main/Fig1f_perceived_pain_intensity.txt]

subjectID	Correlation coefficient	gender	Group
1	0.050678384	F	Patient
2	0.367866247	F	Patient
3	0.012847975	M	Patient
4	0.839837898	F	Patient
5	0.550433897	F	Patient
6	0.665986421	M	Patient
7	0.841811346	F	Patient
8	0.024364329	M	Patient
9	0.486778002	M	Patient
10	0.166794371	M	Patient
11	0.512939006	M	Patient
12	0.815802839	M	Patient
13	-0.127101571	M	Patient
14	0.43933683	M	Patient
15	0.922769679	F	Patient
16	0.279808023	M	Patient
1	-0.456843513	M	Healthy
2	1.341432725	F	Healthy
3	0.841057841	M	Healthy
4	0.413713098	F	Healthy
5	0.867386893	F	Healthy
6	0.882824746	M	Healthy
7	-0.154790493	F	Healthy
8	0.839837898	F	Healthy
9	0.130053165	F	Healthy
10	0.721670819	M	Healthy
11	0.008948155	F	Healthy
12	0.678410564	M	Healthy
13	0.677313327	M	Healthy
14	1.907672634	M	Healthy
15	0.404125199	F	Healthy
16	1.13911936	F	Healthy
17	0.690111164	M	Healthy
18	-0.266947075	F	Healthy
19	0.301445819	M	Healthy
20	-0.033327936	F	Healthy
21	0.494432054	F	Healthy
22	0.395410035	F	Healthy
