# Supplementary material for: Intracranial EEG signals disentangle multi-areal neural dynamics of vicarious pain perception
Source: Nat Commun. 2024 Jun 18;15:5203. doi: 10.1038/s41467-024-49541-1 (PMC11189531; doi:10.1038/s41467-024-49541-1)
Supplement: Supplementary file 8 — Source data [file 41467_2024_49541_MOESM8_ESM.zip › 6.1 Source Data_Main/Fig1g_unpleasantness.txt]

subjectID	Correlation coefficient	gender	Group
1	0.219769162	F	Patient
2	0.564449588	F	Patient
3	0.555640338	M	Patient
4	0.646842199	F	Patient
5	1.361383173	F	Patient
6	1.415574107	M	Patient
7	0.57320252	F	Patient
8	-0.363499312	M	Patient
9	0.57334873	M	Patient
10	0.251331598	M	Patient
11	0.711123307	M	Patient
12	0.639607551	M	Patient
13	-0.405086341	M	Patient
14	0.141932679	M	Patient
15	0.96450069	F	Patient
16	0.24508694	M	Patient
1	0.71048108	M	Healthy
2	0.815704513	F	Healthy
3	0.634887858	M	Healthy
4	0.87126299	F	Healthy
5	0.008335663	F	Healthy
6	NaN	M	Healthy
7	-0.035372808	F	Healthy
8	0.646842199	F	Healthy
9	0.807443069	F	Healthy
10	1.005091466	M	Healthy
11	0.601515172	F	Healthy
12	0.521039123	M	Healthy
13	0.472316268	M	Healthy
14	0.32488649	M	Healthy
15	1.121240421	F	Healthy
16	1.386662657	F	Healthy
17	1.257284438	M	Healthy
18	0.472373177	F	Healthy
19	0.24508694	M	Healthy
20	-0.24508694	F	Healthy
21	0.337107841	F	Healthy
22	0.576795204	F	Healthy
