# Supplementary material for: Intracranial EEG signals disentangle multi-areal neural dynamics of vicarious pain perception
Source: Nat Commun. 2024 Jun 18;15:5203. doi: 10.1038/s41467-024-49541-1 (PMC11189531; doi:10.1038/s41467-024-49541-1)
Supplement: Supplementary file 8 — Source data [file 41467_2024_49541_MOESM8_ESM.zip › 6.2 Source Data_SI/FigS1a_TableS2_empathy_strength_data.txt]

patient's ratings	control participant's ratings
58.99569603	61.32051103
89.34609562	86.02368191
93.10929746	88.05667415
48.11109829	64.10180305
72.86385425	81.11000695
67.33706363	75.76922274
61.72283269	67.72911231
65.81335184	88.76521147
71.31618085	69.31902426
73.85184676	67.7768931
