# Supplementary material for: Intracranial EEG signals disentangle multi-areal neural dynamics of vicarious pain perception
Source: Nat Commun. 2024 Jun 18;15:5203. doi: 10.1038/s41467-024-49541-1 (PMC11189531; doi:10.1038/s41467-024-49541-1)
Supplement: Supplementary file 8 — Source data [file 41467_2024_49541_MOESM8_ESM.zip › 6.2 Source Data_SI/FigS1b_TableS2_perceived_pain_intensity_data.txt]

patient's ratings	control participant's ratings
55.09580735	66.5245776
84.88130787	85.82031646
91.60442547	88.1482287
46.82556499	73.48276547
64.52544573	90.69458968
56.97692546	79.5071607
52.28016531	75.9597915
70.6506258	88.21918144
68.37398516	89.35302186
71.79340029	84.19499948
