# Supplementary material for: Intracranial EEG signals disentangle multi-areal neural dynamics of vicarious pain perception
Source: Nat Commun. 2024 Jun 18;15:5203. doi: 10.1038/s41467-024-49541-1 (PMC11189531; doi:10.1038/s41467-024-49541-1)
Supplement: Supplementary file 8 — Source data [file 41467_2024_49541_MOESM8_ESM.zip › 6.2 Source Data_SI/FigS1c_TableS2_unpleasantness_data.txt]

patient's ratings	control participant's ratings
41.58352598	61.93362961
78.2243778	90.79312171
81.75230944	87.18122944
56.63223074	70.68541761
53.95873185	76.73682662
61.04246421	74.41155764
48.11604551	70.33529815
52.85259377	85.40222425
64.19155726	76.80689394
59.01537877	70.38506797
