# Supplementary material for: Intracranial EEG signals disentangle multi-areal neural dynamics of vicarious pain perception
Source: Nat Commun. 2024 Jun 18;15:5203. doi: 10.1038/s41467-024-49541-1 (PMC11189531; doi:10.1038/s41467-024-49541-1)
Supplement: Supplementary file 8 — Source data [file 41467_2024_49541_MOESM8_ESM.zip › 6.2 Source Data_SI/FigS7a_ACC_AI_TE_cluster.txt]

painful_ROI1_ROI2_TE	unpainful_ROI1_ROI2_TE	painful_ROI2_ROI1_TE	unpainful_ROI2_ROI1_TE
0.18612947265098	0.21032529487178	0.184820217834138	0.200753150960655
0.197229557927061	0.199828057489763	0.173190907160371	0.19070001224973
0.179113778490338	0.189777600852967	0.179930634734015	0.199839618062452
0.213777185731311	0.203549417248989	0.194973240451139	0.185732936396032
0.192940527281081	0.205564910442011	0.203439194316334	0.226396537754682
0.166474068134069	0.174084514258885	0.181759972233641	0.210135998303518
0.163825171902789	0.220157376302285	0.162540219495885	0.228954534578098
0.181157180505735	0.2141890364078	0.168740300054185	0.202170547081213
0.173684298193377	0.220331586434842	0.167937368338509	0.230152321037631
0.214500569057544	0.227824661790312	0.194967510466394	0.194444311752219
0.191452823549213	0.204630921629874	0.199864659830774	0.200559613549938
0.197741280042375	0.18414231622035	0.174745961011257	0.183821137165319
0.185751258422016	0.243175414512074	0.208255991466306	0.23703402551451
0.185687399656205	0.212320647233024	0.199180680344555	0.211756152010876
0.228238396717555	0.215429073728845	0.235338418046662	0.232937236534018
0.246085141315427	0.217456938479045	0.22477831698863	0.197084236714706
0.235238421400082	0.235479509898732	0.224456650689105	0.232426452994162
0.188012913833889	0.215735894236729	0.203826543455342	0.215118797719731
0.18401524030627	0.22567315250965	0.171906358349561	0.210969563955802
0.191975503271083	0.205396212051539	0.194098382754401	0.197127131548556
0.209464448626031	0.206086869352302	0.216192050692099	0.198726750291818
0.23872306914688	0.204584267168893	0.231250687454018	0.208645198224
0.22111137646527	0.223180360261037	0.215485734792609	0.206382019850809
0.210233670904079	0.206579589811414	0.217532675205375	0.184196280264981
0.18263753532641	0.199846074667022	0.180536859473243	0.180886723850487
0.210496665941274	0.162894715782706	0.186796818063415	0.158386914558473
0.180179279619213	0.181987131275613	0.167858201851235	0.190741852921827
0.174082109393283	0.205645767483274	0.175189459381911	0.211030558527562
0.191741557642658	0.200204008162151	0.18019446965918	0.206177910017412
0.176854544492635	0.184127882196542	0.182130859155707	0.182722403435844
0.15555529926528	0.181101205450889	0.160659599831049	0.202636703195381
0.164923647064581	0.214713903012804	0.165726965486784	0.209708899992845
0.204996045681049	0.206407029390767	0.192345911257548	0.220887319660198
0.21721803092025	0.174879081166581	0.211302759904384	0.178798975950583
0.156063682720343	0.19955610181965	0.171212293228938	0.215065127629513
0.158369145720383	0.217277625756704	0.167837067043294	0.215083938900443
0.198122600430591	0.183784714124618	0.184159447397797	0.198532245296488
0.195082816472989	0.174871744269175	0.188283767566372	0.176937804105749
0.159411950751943	0.19050210719363	0.167216087879474	0.199061580425401
0.155033545343015	0.234652328509192	0.155493990943447	0.233647643648105
0.193991243144961	0.173100136783795	0.170678270534382	0.186150231464623
0.194204146949773	0.155165515259914	0.181401532277268	0.170818208900183
0.140282062094392	0.179405889596471	0.142039502281233	0.167009566884592
0.149486662374684	0.185436263264626	0.149936764679861	0.163315573849437
0.151802693679188	0.194692681207101	0.15844331653393	0.196233824628333
0.226094326966062	0.229047443603973	0.189819740144081	0.189031381667415
0.168461805615949	0.188617366829002	0.163961067750581	0.184839070712564
0.20537482275838	0.212135669404319	0.20416667280328	0.214751553495643
0.177134360782649	0.218462677329163	0.18422150586957	0.188547111820841
0.211733523939125	0.217640211813998	0.224576401358974	0.196429535337786
0.161548939709202	0.186102135998156	0.158496118595809	0.18154538384757
0.226235324634675	0.207598266193372	0.213049973009298	0.191194713761762
0.171679898288789	0.194759050642224	0.170490484303654	0.182065996061742
0.217844878709296	0.190333378481401	0.223599645696803	0.174578095720859
0.201904315401983	0.185376918519754	0.187694995796151	0.191718403948627
0.198714110575971	0.220014078920862	0.208560404559225	0.197173437294757
0.191973601013222	0.232804703672502	0.200773481038442	0.21253334443201
0.221226799431654	0.210841463138496	0.199401332062367	0.185935668365774
0.212970774922962	0.203911676206908	0.222644151531949	0.206997107575878
0.193137127062836	0.210863115525783	0.213152201370923	0.210794957298967
0.187669920228417	0.198137589325526	0.189850229174796	0.182422428686164
0.164940878089503	0.156290801411537	0.183771497037108	0.181383225431003
0.155756837846751	0.185554557563048	0.165077071175921	0.179754841631051
0.2114233412247	0.198684375828256	0.211286936570356	0.173452119890509
0.179330866681045	0.162597550499564	0.177921794288833	0.187516564953296
0.155328036106593	0.194273143326827	0.157644600749233	0.170120588966757
0.205925508759606	0.187110666309325	0.224409829736347	0.168352091964633
0.221048276851705	0.223151300471234	0.205464584778165	0.222917395722556
0.172119969367684	0.217025467910808	0.202074439762597	0.207763276488262
0.171717020410401	0.223985497310921	0.171774602915729	0.209491116058639
0.176487908354092	0.225788397051875	0.179251192971076	0.208087171590626
0.201323204250164	0.182286028293742	0.195862450281004	0.174880184988084
0.189554135064684	0.207771993895362	0.184113071600738	0.199225582115471
0.178107766654962	0.185582905205837	0.187506121858117	0.212125929584008
0.212272717756792	0.221981266580343	0.203441090715679	0.220634884439878
0.199868815942186	0.206829388351924	0.176152966184089	0.221657136670796
0.183401729351842	0.218589602304452	0.183971193946985	0.182541897567829
0.196988987652036	0.228585949477721	0.187733435567757	0.231957002138573
0.186523169625212	0.181110588339715	0.17911350973247	0.200112190299333
0.198459795617062	0.171731669541113	0.204241524812132	0.187386517107573
0.179493373860271	0.197659159370018	0.186847765247769	0.224747021137827
0.167437815316672	0.19217855747431	0.152262455538447	0.199572460998421
0.192930354462014	0.197521349999873	0.171895738004619	0.205844372857975
0.194754014830523	0.195169408306573	0.190004250940004	0.190527463028351
0.194882109458639	0.207250744906676	0.190615120794741	0.199299145051575
0.221405849748891	0.19011569252941	0.21734044182669	0.17936047620977
0.210787206365947	0.212981582901291	0.20824258318706	0.218718665246613
0.164805150574645	0.186427507693335	0.164851007734307	0.188909647394061
0.176966712198608	0.210050981213395	0.175384927792581	0.210350690597697
0.198288719448131	0.169742930185478	0.191406668290217	0.178874963091093
0.174627459663839	0.149985392762708	0.17444064288521	0.165873781716201
0.160370416220901	0.188186523165291	0.163746137161247	0.195902594421521
0.147781598914908	0.181267737633137	0.172139025314704	0.184098878279804
0.18313212021844	0.180743403240811	0.203043731296552	0.150862256675472
0.202981870950148	0.208834997025712	0.191989065215377	0.198728472520339
0.17409552996481	0.182808677890372	0.166975810172896	0.163979561647484
0.207508615039928	0.160960650442197	0.195120411237292	0.162517326288834
0.188416023710504	0.177302417013831	0.187272051867711	0.157976262418499
0.194160812017905	0.195542816953868	0.18079079283102	0.184401410090372
0.18589430007175	0.226185787489064	0.18861608381774	0.234498077835581
0.191254717111319	0.198176616930262	0.188036036010765	0.193973354183099
0.177823842091017	0.212457853858373	0.183920535593515	0.203670042048377
0.16893563621197	0.225771466473316	0.172953623468918	0.2266377563243
0.178456152694957	0.252045768638428	0.163038077259461	0.240933544923334
0.199011363731754	0.222629755230379	0.21096351255525	0.230192957089896
0.199268367948668	0.218224293027143	0.200359536662862	0.206549123908143
0.205438004961893	0.187696829550319	0.191841354739891	0.196383835956511
0.212829553009684	0.211431740655243	0.208363103003754	0.204798109883845
0.211858584658046	0.210634225260847	0.204960259425406	0.207393869205205
0.192566421701808	0.241359439885496	0.177212691120729	0.241675126478103
0.208434143071677	0.256867848844932	0.194428734873078	0.253830999816282
0.200794705128189	0.194975988241329	0.193000355384911	0.205321518320478
0.182502918478083	0.164483246834967	0.167644502542787	0.165308532089554
0.154292859290243	0.184008364157027	0.167037837976656	0.16947509411657
0.167208322739312	0.190820903641713	0.150756794458703	0.144544890188507
0.18960476819506	0.141097544747073	0.172385700207133	0.117669204885513
0.194668834565861	0.179515418466216	0.192359580055872	0.153666883522603
0.201904764074723	0.161516738504372	0.205004621890328	0.156523588667939
0.222473372880767	0.181113091451283	0.20261663581232	0.159852083086853
0.215016785035016	0.162452381051142	0.20058762832851	0.151719854683801
0.186720765121263	0.185345455329571	0.167461691378961	0.154226424603166
0.193424695996909	0.211357254397587	0.184286080089555	0.175039491845137
0.197728268633296	0.158499067177061	0.199279790830831	0.155926324560445
0.211728403020331	0.195744224135165	0.190326474053614	0.199043640399801
0.194847622115839	0.206594294477561	0.208890080227359	0.197657889323701
0.190482904005262	0.195698283183389	0.196324501417634	0.194761360139813
0.216002592273107	0.188210469540766	0.22558829480044	0.1908690567416
0.205168395499079	0.220309014708336	0.194561741169806	0.224093405861689
0.201135593860168	0.196541359701543	0.172347413824143	0.186392876849302
0.213005490266124	0.20954329603173	0.189984252534426	0.194152624634754
0.202914472617128	0.228537615279213	0.192890440694544	0.183200431016671
0.204455822259582	0.199667273980499	0.226345108477804	0.201685353546063
0.219074964650548	0.235537263675538	0.23023482500639	0.238218991494077
0.224328434862015	0.196277741969965	0.210507215016577	0.203797170126195
0.207944028436182	0.199501780065327	0.20940271804646	0.1722251955828
0.208156221771076	0.196335183048392	0.213457405738122	0.192252412934821
0.176408094728237	0.21030565649846	0.199396360257181	0.198583105491018
0.190670035343512	0.202783986639164	0.217566798573977	0.191185447102304
0.2081962709374	0.217977266128761	0.165947833250634	0.206057112091437
0.185541016598246	0.201619087244287	0.194576788332106	0.206233851796867
0.226593215245149	0.202245035177332	0.220828367682424	0.20857964141255
0.215071086137574	0.212249763716394	0.207679231492943	0.194956525194881
0.203207786633356	0.209916603948552	0.216840273356576	0.184244863243475
0.193030864252977	0.232654010839448	0.212039884243894	0.220292933707742
0.200515337716738	0.189792950015129	0.197963174782453	0.151995435576463
0.163610437659529	0.191157802698964	0.179428004149538	0.173335297767408
0.148826176835261	0.225554117528131	0.176098126691111	0.20531160503077
0.144654514884637	0.247650545880522	0.169880134437171	0.233169344135112
0.178462027727108	0.241503901880731	0.172018852094	0.222979517876697
0.190724974293473	0.230250447187078	0.169851001943307	0.221877456752137
0.163255876034722	0.201755532501299	0.172265491002248	0.217925939466348
0.19834835421878	0.207194457903511	0.174082911392194	0.200516672752169
0.212380625710426	0.223407857803973	0.193285523952582	0.186637648660424
0.153401007351372	0.236619020507652	0.171942717014555	0.205850911921069
0.161256482185891	0.253448616948552	0.169794047073023	0.230580154050583
0.169689743343846	0.21949624611168	0.1447954695738	0.197555564788159
0.180008710116298	0.184526188161395	0.171008892077614	0.209310534800321
0.187190087792797	0.194705322297779	0.15943703300734	0.212279719804545
0.16910790757512	0.171992044265167	0.169616484959295	0.177288597314531
0.18458696847051	0.205939444086359	0.180174812315317	0.208846614060887
0.187576704249625	0.180650272846195	0.189245474598063	0.203193018272324
0.169091796971985	0.226157297326605	0.155352695381874	0.211759620338904
0.162885911033282	0.186074838306777	0.159073537276911	0.197474954716969
0.153368046807024	0.194318490911945	0.144756539160502	0.197007986423508
0.161016464960327	0.156884733282056	0.158234038141559	0.184891365421614
0.175162375619111	0.201438305899531	0.18676656161577	0.20881074708287
0.165658388330239	0.17272179059901	0.182821975559483	0.200938467774319
0.17877167853258	0.206832490642294	0.160472224274934	0.201826816817125
0.182355082680936	0.195301516824711	0.196907120013381	0.212171283573689
0.217039545721284	0.17713131673464	0.200591522253434	0.211363903492743
0.173901966450874	0.165962217598276	0.205228512146826	0.210016331240635
0.191796737364158	0.210136063221068	0.199273553454508	0.215656127188476
0.172858346666584	0.159919155395877	0.149965637353461	0.194040914519868
0.18412709045092	0.235993397739356	0.177558075319709	0.213855280505766
0.24254458719866	0.19280854140793	0.224226503373699	0.183640188059927
0.22006594640353	0.194956041009736	0.222057017216616	0.17569167674507
0.196554754561123	0.192201632128131	0.206987671204163	0.176433925752321
0.210461757053848	0.215751890932462	0.221963818191394	0.197347818981939
0.22907993501399	0.193662610854428	0.207871449283741	0.201756655159155
0.204787462954768	0.215419614183525	0.220855956731604	0.195434960045625
0.196431627670619	0.233979369783365	0.197404895701854	0.220586355608611
0.190533353483556	0.189487466735576	0.182259595370479	0.188248572270499
0.190106665246761	0.203026661756681	0.205834796242481	0.21417277092579
0.207366362511433	0.207658629723792	0.234700110797724	0.225782107625274
0.182944041470417	0.204782798152396	0.182497029731046	0.211935553018507
0.194943032174972	0.21187747092949	0.190598665958993	0.213087496532434
0.19294145014959	0.200691497688936	0.20481874048566	0.212609780356629
0.175505295787158	0.198671735572433	0.165281098209537	0.195107475991566
0.169063734998068	0.164983869348478	0.179560205598379	0.186787321380989
0.16589933569236	0.202175205527532	0.192108201848306	0.201571371040698
0.200962566931031	0.179067615121926	0.215744671701487	0.190895856250301
0.185048007669046	0.203005559826977	0.196266876314778	0.198118481662257
0.188251929794145	0.189719531058875	0.194391315430195	0.202949845408905
0.182925428627156	0.192084148781776	0.162483000236517	0.201077820562642
0.180766839899347	0.158153106697268	0.177379109261598	0.174747437644379
0.172358299589004	0.213900153948844	0.191198850479903	0.212368414290965
0.196556083225101	0.17773026939907	0.213482780174599	0.190813853742089
0.196871483628733	0.212284503630062	0.167314522240925	0.19549386819208
0.175269856110243	0.195803344628386	0.179764296636144	0.198081844723363
0.188798718469467	0.208100980514641	0.178513258160968	0.193994083773673
0.206363644809007	0.181979259980515	0.187014140439999	0.187477992596632
0.221614264883643	0.208192405545774	0.213914712278881	0.208038429483165
0.211162851762086	0.162256252360084	0.188055968181801	0.186792852481696
0.201976311154552	0.192189436714678	0.178911086288117	0.211738974551287
0.181361341723883	0.198836541687553	0.21819079869416	0.190322502032033
0.184061809487094	0.199636934032776	0.194479841047821	0.18159957870152
0.174237328459556	0.178324177454237	0.200253912047802	0.179924193753816
0.185584589477252	0.198716561510921	0.209359487012476	0.200920296313382
0.155949924929572	0.152236187689803	0.180229011920514	0.158234800447708
0.20426558435498	0.200714523662515	0.187659682464654	0.172525538860822
0.180316274881753	0.234992407601338	0.212550979934316	0.228090216826865
0.201593938324979	0.206168822027073	0.193415940811705	0.21581719849058
0.183794416098913	0.201994177524502	0.221766485149638	0.210618799911344
0.189302264312965	0.230594792659301	0.234963111493222	0.231086239017234
0.180023542228214	0.203304470280532	0.201102570657164	0.214854803158983
0.193632302575512	0.214306202347874	0.223144525470332	0.220666535990955
0.184771767759888	0.178010255630438	0.217578491055363	0.194601796122347
0.200624795997394	0.19858622739851	0.201162599245176	0.196121744521829
0.184631793039253	0.194292474155908	0.209333322966532	0.201525092849345
0.180185067451555	0.219621231165637	0.194882717537441	0.234480445246193
0.205215769957264	0.184060466634202	0.200369224540378	0.197603134200408
0.200217653191015	0.238156908787684	0.21274475494148	0.230815641678126
0.17173114360787	0.206978537161605	0.193017734899689	0.179103742814992
0.181299354902343	0.204604216674462	0.163904253202192	0.190663307743106
0.153164540107575	0.187233786410947	0.176795499176195	0.209457637827266
0.156998046916451	0.231676350567725	0.195645334514852	0.246179964464909
0.216373421409487	0.204704205700934	0.193005784064755	0.226255446414805
0.189321900734797	0.229803148787715	0.195909830737894	0.243538069238905
0.191079654343245	0.181402811004047	0.209483811733863	0.16701105057463
0.188196499987519	0.204121954407475	0.189725121413974	0.188814204824158
0.174439391523935	0.189709195244047	0.175445963111349	0.194153923148686
0.181463313949121	0.206283608470676	0.198400604048425	0.216859159052451
0.208316672245483	0.178240028279523	0.185313191099639	0.185618144575756
0.213641875657865	0.200293828207914	0.233008568615641	0.19905781632338
