# Supplementary material for: Intracranial EEG signals disentangle multi-areal neural dynamics of vicarious pain perception
Source: Nat Commun. 2024 Jun 18;15:5203. doi: 10.1038/s41467-024-49541-1 (PMC11189531; doi:10.1038/s41467-024-49541-1)
Supplement: Supplementary file 8 — Source data [file 41467_2024_49541_MOESM8_ESM.zip › 6.2 Source Data_SI/FigS7b_AI_amygdala_TE_cluster.txt]

painful_ROI1_ROI2_TE	unpainful_ROI1_ROI2_TE	painful_ROI2_ROI1_TE	unpainful_ROI2_ROI1_TE
0.20179718628694	0.223790911714542	0.195266906944137	0.233065966746019
0.197300888653914	0.202984661989481	0.18909959260954	0.206496361047677
0.216940809339723	0.220914372736112	0.205399677557862	0.234667040929626
0.178163667217215	0.186932320304636	0.18114287958106	0.189218049572528
0.166631294891248	0.170900448682629	0.170161159628654	0.183433586469867
0.164957034983973	0.190475680184137	0.165066054412059	0.182930254882755
0.203961056702433	0.188501171756005	0.202060787627951	0.204608603555195
0.188888607943043	0.183886206493305	0.178375987378263	0.185950650161096
0.185904580557491	0.197665743197972	0.200810696876219	0.200529295569839
0.193613439564497	0.229855575254264	0.200937599060744	0.213182444108047
0.171600172845381	0.201433544115157	0.1789605811704	0.199892660264434
0.19430896662602	0.210235239492071	0.18458886244625	0.198390274050844
0.149462135930076	0.182222066683666	0.136031985350608	0.182640782287855
0.153750272709713	0.170138277469898	0.145806337749398	0.186885665950885
0.155577653467549	0.195300924188401	0.158250999024044	0.180483649867965
0.138236297973121	0.190931529722372	0.152151151848763	0.188144970143427
0.15268973516429	0.196466196003902	0.150517062960345	0.178351604960156
0.144608256457248	0.204310884170573	0.154944093270398	0.193224593214446
0.193424840879124	0.192034978603718	0.183790521537592	0.177566214495473
0.194744399809741	0.191967024345134	0.17791392349441	0.178369570537583
0.148725972486569	0.199471831270192	0.173394808636446	0.185500564319994
0.150680249712318	0.192918849503062	0.150878024438217	0.199877790396077
0.164879742422024	0.212342711927068	0.140274828576362	0.199302581158696
0.179065130473237	0.19925285473112	0.191743281169224	0.201464166507846
0.206193493978785	0.187376460809083	0.193786167263902	0.189563184090893
0.188693599859729	0.179992822189461	0.183663054930846	0.185382406377769
0.196581242072159	0.190433252000283	0.194826790375351	0.198948696668544
0.210528688162994	0.220677174693681	0.21530171472511	0.219124076162971
0.194066408513915	0.165947399906999	0.18303006244398	0.170718089764425
0.183837246432156	0.19394226484676	0.187229149863845	0.169114192592843
0.211756713378033	0.195341737124985	0.189539239112867	0.17954162986958
0.22436169607733	0.212905765038199	0.218902238174452	0.20013075718065
0.169714493595885	0.163699690587245	0.186159653608775	0.162477657823103
0.16690789040138	0.17034668783252	0.184355487163935	0.160954920549844
0.174488444389666	0.194459130059113	0.181181155945864	0.183912550225499
0.197443781839229	0.176452146314983	0.187436686342235	0.183539710052625
0.195063516238663	0.163956227429315	0.203735076933185	0.174662035019706
0.176219628831529	0.17638173412573	0.193930469833818	0.147863603071941
0.192268510467065	0.192500896275414	0.223788982767962	0.167255979687625
0.217404289542455	0.162861348563693	0.210039415898633	0.188746913442849
0.189852660193059	0.205693252800642	0.180631058145178	0.216349570113262
0.188274760126358	0.214360119151855	0.179945812490777	0.219015126923964
0.201561576420574	0.180089006164903	0.194294104065867	0.188119166798681
0.219533251166566	0.185912375817287	0.202151591623232	0.181410492272591
0.207346988624517	0.202166247339248	0.189479221846811	0.199671704020616
0.219798354364185	0.174698213255122	0.200542882441082	0.160603541555594
0.206528383602761	0.183783600284898	0.200719554572048	0.194052518424192
0.196458481737843	0.198726961701422	0.178657923809716	0.210707777334797
0.211605637751145	0.196851908905803	0.217758745557497	0.170877932120272
0.194657871519387	0.202653314848159	0.174594600033684	0.207090475961441
0.201390557678778	0.211367711725889	0.187542679228182	0.217931316922757
0.20577071018075	0.190541308553594	0.190254979202608	0.190066617642902
0.199942441953674	0.198197215391164	0.178132176781374	0.1986106636714
0.209603824994227	0.216261617955178	0.182521344396372	0.202649339287935
0.216888659242207	0.18414985858959	0.206308488274946	0.183649390120455
0.155765323808978	0.185225951100001	0.161584555262907	0.183149557405654
0.173710754489468	0.19290880619433	0.159344720189004	0.212952336816573
0.195441444732316	0.152560802735368	0.169876638887863	0.190699511533869
0.141720095434157	0.199118588176849	0.170616943710271	0.205724417915781
0.16827981971834	0.154192033303471	0.185638588112177	0.15889279949185
0.187422720878721	0.177992555426894	0.19014330280416	0.167600803967202
0.211130023166054	0.173901517344861	0.195402154268303	0.172793135911321
0.176995674989335	0.198247484117497	0.186392463803047	0.208600183679915
0.194254619075723	0.158840558610752	0.199269058750965	0.150090865207697
0.200030238318744	0.153824023982984	0.19848260917808	0.141669109347465
0.218275251498315	0.154924000386822	0.219401088567839	0.165034387959165
0.204645714298379	0.151854026265502	0.189109241006159	0.164937856459305
0.216674446792694	0.172076023093367	0.169265315291496	0.154040432851957
0.192191495115595	0.167349770568448	0.18264562752748	0.149818498218567
0.214563424433089	0.144437774842613	0.201790193036791	0.148355839478159
0.158437473088594	0.140121031865027	0.174426858184491	0.149022883058047
0.183351792675787	0.17327559270672	0.180008123509367	0.185308658027352
0.186615862174687	0.18466805035516	0.19540780413253	0.185045234732606
0.221701936755646	0.165241044058381	0.210188656828653	0.179197039335714
0.201076718159237	0.186034443712063	0.203091048744236	0.208103341276844
0.185106669002445	0.158382188064182	0.172639369653598	0.137093087330152
0.218244757602766	0.175307898894553	0.189532948083706	0.16037475776641
0.237772567786611	0.16652081394582	0.213273759659214	0.168811450597852
0.198063700530787	0.163278147425341	0.198517004336063	0.169860428938889
0.191387198788493	0.175591025628272	0.193925532231921	0.18638488043209
0.210389488441022	0.190776290373973	0.201484481309633	0.193111831010235
0.209665879812334	0.169951146666356	0.201151201291548	0.18166353058414
0.185071764871262	0.186920414707333	0.209499918552102	0.176628177004775
0.169339013280199	0.138993104842693	0.1865916418538	0.131699780484246
0.207064953473542	0.157443397628712	0.190895033008591	0.156781978172526
0.228643354389133	0.148424330639621	0.220005310702042	0.160765504133465
0.212338447468821	0.181157088683488	0.222226903843238	0.194804700204595
0.153894464653794	0.154374324133539	0.167163632604586	0.174212985854384
0.167502996125642	0.162072776107805	0.152851685158874	0.171683269531248
0.183081015039903	0.161753133729646	0.18741408616954	0.175238960532815
0.159962514342114	0.188923290364739	0.151700890070961	0.201167271020468
0.199457572321418	0.180044342971625	0.194754408583294	0.196410551869257
0.215439507465322	0.224051603889718	0.215473323633253	0.205281395806429
0.208367797820518	0.211948603856505	0.192787511303616	0.210645902444024
0.203831466358801	0.243159999731146	0.186942940915641	0.241997778019233
0.170174511015737	0.193377545634176	0.159907446365913	0.185549493302289
0.180575114842228	0.201209220905958	0.164643223888646	0.194603897806993
0.169352311033255	0.211007208283689	0.170074895175653	0.2190823278009
0.158662065608437	0.205753557684531	0.148510254539235	0.212960089789938
0.161739120648052	0.18712586333317	0.171412628919487	0.198006794959314
0.188220831135064	0.1895002436039	0.173825939439158	0.170696628069539
0.169233945758644	0.181927980859236	0.158350392733136	0.182708601990778
0.17533070759464	0.156301166411624	0.15912222586675	0.165923221282487
0.203873789328076	0.198505730608969	0.199646044052879	0.194328246301041
0.174143251714226	0.166480428609175	0.157028766137669	0.203705621423921
0.181358044994899	0.169602389307094	0.1679264272566	0.170828507807629
0.167640764326861	0.180861679613427	0.167818550049921	0.17560807110398
0.202481870805846	0.170447288616801	0.194841716627107	0.160456377245646
0.185387578515926	0.197202225416069	0.195067866130533	0.210042183656936
0.1829289812614	0.178267695526371	0.18675216782946	0.168765590004888
0.191416215339829	0.175623738396301	0.192065482867316	0.16209730063156
0.161232215059073	0.222491322628069	0.179522997922357	0.188662166423837
0.198205848151502	0.223675903792054	0.176251955398495	0.201713677498962
0.203447436368622	0.175162814596437	0.188176685259676	0.162641774452109
0.204763004393652	0.162587098664578	0.172720983864961	0.149120877410818
0.200257191204355	0.210047057167383	0.170170394435691	0.193839622155346
0.19515757023983	0.196318124114113	0.169529407325168	0.181571926995821
0.180040904480127	0.166394429240958	0.172160725752893	0.175744257591757
0.15589424469933	0.140192167961255	0.17030198354834	0.166066700163109
0.196779939826914	0.210553101389847	0.184354039850673	0.229349123033321
0.180781450173883	0.198257298617375	0.170090029662716	0.191612648419299
0.195260288322603	0.182785133183984	0.187340328685693	0.173882583323138
0.191631371833117	0.174812369442508	0.180676628239302	0.179317933586657
0.178471563597271	0.197857044329388	0.169468423079271	0.221473781160089
0.207641097936213	0.201118037765119	0.185550969857606	0.210190004703083
0.216168780664886	0.163456153237655	0.200170077636324	0.145157627388128
0.199336748626899	0.167157019580369	0.212175058396956	0.171725049871878
0.223768699927901	0.21835319336561	0.237654604304367	0.206475234844225
0.215328066249207	0.209112948468723	0.220624790984414	0.201961174142663
0.197743232865756	0.183294191614939	0.199644016826956	0.178633856314625
0.184035769044648	0.172853952586497	0.192244264188102	0.158585388990245
0.191130004700188	0.205137160442057	0.202551143899643	0.208941124503527
0.226998545350608	0.212158396533606	0.200278810264661	0.204570249943973
0.192512487000612	0.179535621569449	0.186153739308614	0.15571028463537
0.163553434822207	0.137901520236909	0.151767630811271	0.148506431734577
0.185190586791016	0.167023268434918	0.181183179285564	0.154954289528303
0.175284107586775	0.158911219627992	0.186341176203981	0.173247073447266
0.169163076250217	0.197677914151188	0.192619085334088	0.214695738456002
0.183656018601998	0.13330694628736	0.19431406812586	0.171262145779754
0.192262272921171	0.216026120725578	0.20182078849212	0.221581495517219
0.182237901332063	0.187014546725281	0.199841966307871	0.198450783811423
0.191260591393916	0.191520872172765	0.180474606073896	0.196754973568881
0.18712796539921	0.171968116946989	0.169631436687457	0.210889161264225
0.174300372975651	0.221915784550073	0.18661904978888	0.225618359988318
0.205925810022571	0.207034802468257	0.204005301062577	0.193866201745378
0.188694950303622	0.168308731926137	0.186340916281558	0.16288747230522
0.205327025272482	0.156053578837796	0.183358297244483	0.180679536667646
0.185391208719147	0.207638864657457	0.177998188387337	0.205891919040031
0.190397637311881	0.202208364790809	0.198890205289006	0.206639185319716
0.179178094321849	0.198630375692164	0.19543649724841	0.189608759997978
0.173860880197981	0.161591539910443	0.186918346729115	0.157133666522355
0.208681324040141	0.204679336575746	0.195613647880646	0.184028747421362
0.190916950946824	0.185446707509933	0.20982722533597	0.191213009197718
0.176593509624426	0.1590476436219	0.179231695564722	0.156054469214311
0.208327615849144	0.177631891086706	0.222496077102713	0.187330955383391
0.215414946003572	0.204403231257105	0.210755043230791	0.223057494096442
0.200734969861979	0.184035972329915	0.18412409209739	0.185942907597859
0.217963115009739	0.203855866739451	0.230785432381753	0.235015981323025
0.173334700690004	0.159368394696428	0.194935685982403	0.149637754875158
0.176083340897923	0.137327190439196	0.179189707421991	0.145442063721997
0.209314220035632	0.168181880201749	0.212305252806709	0.145943466713094
0.208518650755175	0.165818158164329	0.236183184958911	0.183730419428335
0.188799238714792	0.165594599856058	0.218349857417573	0.157473366069355
0.224259945689667	0.160746422283621	0.239297719851274	0.179761233079116
0.171844350591521	0.1812922527572	0.167078719606731	0.187514865654304
0.176392539727904	0.198747118793935	0.18359537347864	0.191719875814822
0.200620943624568	0.217422908038934	0.20439499274015	0.217005980917538
0.117854805283506	0.185679448393369	0.120438873908607	0.167625038650188
0.152298515510347	0.198129645875462	0.149379779667516	0.172670100592327
0.171752772398136	0.208431369586109	0.181785542253189	0.204835496582702
0.181936035490357	0.169133869385835	0.184277689511858	0.19687382338267
0.133721932263187	0.183081807603572	0.137363116135742	0.21815023651692
0.150580764338777	0.169373843881755	0.186085006249878	0.189327682727291
0.145561101482116	0.175322403706674	0.182942553302781	0.178775044934718
0.16808094845625	0.208439307914859	0.170400904772558	0.199946434523226
0.109360892723189	0.207310393945713	0.108419317037499	0.244968272362804
0.129378314371514	0.191614844328437	0.145525237870523	0.206506855917691
0.150777490798592	0.190855231030371	0.165281728259817	0.203835374439732
0.170056167649459	0.220598023805577	0.17787322643001	0.23874190020597
0.110062775910721	0.172886099655541	0.132249047636478	0.202097511929596
0.15534194521475	0.175890619166843	0.171862348323655	0.192839424454157
0.163465046571639	0.186982397223794	0.188920187030571	0.198875985622152
0.162598179959843	0.205342572970415	0.185777930667808	0.201280268006849
0.133030748250561	0.165565251468756	0.136531864869341	0.186557194967211
0.162714533838198	0.186071766291477	0.148703041943893	0.185949303371127
0.174916064961805	0.197934956479942	0.195289698929973	0.209507411755723
0.186542403495054	0.195227135904968	0.192051344712396	0.215851235872806
0.100943951723556	0.183117523797189	0.108429107757918	0.200029480468585
0.136269597021177	0.202684735990946	0.16221764674385	0.186556860633481
0.17171908053068	0.203331030764343	0.194455908373422	0.191604271105308
0.170595713780903	0.204152584893721	0.165651982754258	0.180322577344315
0.118513850137085	0.175596910420369	0.121973547211435	0.174883519134291
0.157597479948042	0.182432708294642	0.1732841478241	0.171076558051293
0.205749600720605	0.192995580505426	0.210117847208682	0.197229193116983
0.195757368858895	0.176720235009656	0.18774152968404	0.184412061440063
0.127371148150144	0.186874372412546	0.111320365956008	0.198274070276222
0.159556902229979	0.185098023165662	0.143756929252756	0.192093258945037
0.176833834482161	0.205394551231983	0.187763315756763	0.182477571539481
0.161575446364337	0.230230305000132	0.166927643461462	0.202537490231297
0.1876535377089	0.193328898933654	0.191857533683567	0.224175002588971
0.162218070206983	0.179769182032716	0.17933740243752	0.180353104114959
0.173799607573479	0.194110524093831	0.208245335084508	0.210113337987317
0.192695625008703	0.195311054745879	0.20934535462002	0.23758967140406
0.182530106513199	0.19686810085525	0.208199568203988	0.206094760549975
0.186906269770823	0.207105025934231	0.185647343172402	0.230080096865104
0.160087513592802	0.181947323949679	0.184297653328883	0.215358673624672
0.175864768677006	0.202052622916722	0.199701872830269	0.229485758260751
0.197194391474675	0.195035721026164	0.194795037250448	0.245577391876791
0.179627840965056	0.198053978191405	0.191529016823342	0.215182048537748
0.191050537703941	0.190805422729603	0.199422013085048	0.205799027708605
0.172930488327221	0.1762412513248	0.199663281067809	0.21357276467462
0.191802666167821	0.191906613901212	0.198641197144596	0.228690561624012
0.213857612672603	0.202285776566659	0.202168320489177	0.239041014166146
0.196437378349569	0.190111021262739	0.189473448858955	0.2084648891447
0.177148066821134	0.180039914837241	0.17237926953287	0.199562424299159
0.174436733590566	0.154459622332867	0.187082192259671	0.181050999011227
0.200881062262906	0.182928590877681	0.187712770731739	0.202195837691324
0.21594990672736	0.182804394321813	0.19185037031942	0.219809321449002
0.187332437519298	0.16184950943488	0.176591714774966	0.199866094269994
0.170351616302693	0.175168693211293	0.136809940319091	0.22771757996921
0.164876338918126	0.185452510322903	0.163089479422157	0.191857648851671
0.170866732068324	0.218287080622377	0.156421987586781	0.216442986093048
0.189872076540706	0.216485791190317	0.14893477450257	0.228517055149183
0.196545162635516	0.187629981794966	0.167261231498975	0.199749413193886
0.203977392163471	0.183233652774204	0.168588595486732	0.198707797706108
0.200572771113199	0.154349958185927	0.176567253444923	0.169339495753542
0.216085642235636	0.179768937190211	0.17899005533691	0.194769106736621
0.21293055130568	0.205671530920736	0.176650966459168	0.192811429068483
0.226796803508717	0.175831441218902	0.214330000938898	0.177408409074601
0.159974620786492	0.193695442552583	0.187263927788039	0.204755042533321
0.168857721152062	0.20628621621472	0.182029589236396	0.192413150246448
0.175075227829222	0.225113253398113	0.178410371554687	0.231232627511354
0.199901922105334	0.212985695350516	0.197717606175924	0.220760626813274
0.194788855632051	0.180340248947868	0.212620023907648	0.188136687673779
0.16074837886717	0.158177592696085	0.187487910028395	0.177701026564565
0.179049366460915	0.157795267620326	0.179722260179471	0.169511391760863
0.181220187948513	0.174401835754918	0.193372551668826	0.173495013457961
0.197344808617921	0.174119459516877	0.187926681022939	0.179680885150406
0.177744101208254	0.168814255304302	0.198498304897498	0.175684524248
0.214442193760544	0.183184058629022	0.194734441751355	0.216694528600347
0.188219909711288	0.17302953318958	0.209968088160393	0.186261636012006
0.194184894808528	0.191981886109558	0.215240949652136	0.21496340635632
0.217528045829689	0.19282440720275	0.217278256134051	0.219169094488746
0.197616783739395	0.179538860508572	0.215112165578109	0.194887578708308
0.208761623311252	0.192638210751946	0.178654585019518	0.2213013697937
0.202223155317112	0.168341729348869	0.210307280572497	0.204316441231821
0.221443610857191	0.189843160976468	0.218536180001154	0.22434915909991
0.229720116364211	0.210228962014964	0.219241319010734	0.231865237503275
0.202129235250654	0.169589764670239	0.214084479884759	0.21371133416535
0.204305519744373	0.206729505252698	0.197368376035879	0.20649177556611
0.189700839830782	0.199042956757856	0.187725394608833	0.191064984518505
0.203142301463575	0.23277585559838	0.194946413826207	0.215671248510505
0.22005754588713	0.216752298897227	0.191006846455446	0.211339614097997
0.205424134631935	0.199930699993725	0.204980013342653	0.197352668227844
0.158511896046332	0.170723310063941	0.164233319868171	0.18705443407531
0.167122129475636	0.161910317747783	0.176254932816602	0.182249139948213
0.184657572004307	0.188960033256467	0.199251110057794	0.193571264453055
0.177159150619836	0.19424078493291	0.182357595155928	0.21856342859112
0.164779602320353	0.164432218247527	0.160644034290367	0.167615774254077
0.16765583606281	0.16427130732763	0.156337394559942	0.171422089535635
0.207874258517583	0.181655090154204	0.175346515199108	0.184850118010783
0.188548126562328	0.196861843538901	0.194539757582127	0.210462984934915
0.15538170154162	0.179353701126228	0.174315764202644	0.183690898035017
0.163782471977581	0.184208239708105	0.192753954057055	0.19108692271748
0.188273416686518	0.218605664526965	0.206165876750823	0.206822294823332
0.186074056682104	0.222322489095787	0.227063845828412	0.189868340577681
0.172281111306254	0.14417870278729	0.181862046877573	0.140406482956737
0.182452757152814	0.140857190031811	0.200109132027407	0.164175439273825
0.205316970083092	0.181197107456349	0.185452411076571	0.184291093661984
0.201087258126977	0.176652530786676	0.180317740562939	0.167689698134436
0.152447216589299	0.158262528387923	0.154731222459728	0.177299824335705
0.157129808456603	0.180185898581672	0.161430498674109	0.202914737441979
0.169436542616609	0.200649592848238	0.170241458246182	0.196221744364732
0.183530192649947	0.200937147544431	0.170479859183408	0.201988337120009
0.17080669185893	0.18050870754708	0.190070449158377	0.168684415943095
0.199858994450543	0.181466585890073	0.195308310352086	0.1939165769216
0.199414467912624	0.186440585573641	0.192149025183592	0.217095323093196
0.179344258999889	0.192877049986551	0.182808423824385	0.200015924094742
0.180219311746677	0.199936164811239	0.178102310601105	0.159615475481718
0.176575563018423	0.18258583446626	0.180498932904829	0.18799230191029
0.216801728571471	0.177828079307962	0.194730358141384	0.173216884642916
0.197687280421201	0.174782692856572	0.192012171643605	0.187972007583109
0.155676685450702	0.198630259972947	0.164561071097531	0.175744441550303
0.171463814711183	0.16646793124132	0.160753644743949	0.178117691970114
0.198246926423547	0.175047237612952	0.188148071630313	0.186498331312309
0.168857759949415	0.171956857817703	0.199870397575676	0.185759160951868
0.199446248477699	0.156159186875261	0.186502211253639	0.161877637646738
0.208657846715542	0.166358478417366	0.184207720149123	0.194687759075923
0.210225850015473	0.19855285316915	0.209925537340555	0.208821181145731
0.199352753921023	0.222029877886984	0.19296899652501	0.200743738310985
0.176649301539624	0.214186488222579	0.185213610238669	0.195032957125218
0.208191895028544	0.196830839713788	0.188400184988035	0.196591957918818
0.172295739743197	0.191824260962914	0.188639836572211	0.196718946648043
0.184350320087741	0.192431685726543	0.180079926925987	0.209368552268138
0.174930456433115	0.177483427797483	0.198177880900408	0.161148615413608
0.174995858134102	0.199273001827147	0.166475386034963	0.185269652428508
0.200638419976783	0.164081494267694	0.210892984589127	0.179083543814357
0.189024248558557	0.185265478261209	0.184108464998004	0.184919417262631
0.148387582745249	0.185428457016771	0.167976290455634	0.185991679829046
0.150523012243411	0.208330313480376	0.192407833233595	0.205510098603771
