# Supplementary material for: Intracranial EEG signals disentangle multi-areal neural dynamics of vicarious pain perception
Source: Nat Commun. 2024 Jun 18;15:5203. doi: 10.1038/s41467-024-49541-1 (PMC11189531; doi:10.1038/s41467-024-49541-1)
Supplement: Supplementary file 8 — Source data [file 41467_2024_49541_MOESM8_ESM.zip › 6.2 Source Data_SI/FigS7c_ACC_amygdala_TE_cluster.txt]

painful_ROI1_ROI2_TE	unpainful_ROI1_ROI2_TE	painful_ROI2_ROI1_TE	unpainful_ROI2_ROI1_TE
0.211562313324677	0.203444500194907	0.193952592410096	0.196483725052876
0.180497631137798	0.209038686225232	0.171278419812239	0.189517831778671
0.198637522004153	0.203917348733872	0.223540252325751	0.208040413774479
0.192229233895041	0.195809284518872	0.181202154429675	0.194897600981282
0.185175091019304	0.180660242646489	0.183893722553035	0.186845112810701
0.210062770311701	0.191833183586753	0.212829857312466	0.201432940005781
0.183003003632554	0.189780807315711	0.189013394585815	0.177787847457271
0.187623977770235	0.205332038742348	0.186310490834789	0.207461494290566
0.1941067913245	0.137678329387782	0.17150060623305	0.128336287537775
0.171425330771094	0.161780798483297	0.164716936513894	0.134743535178685
0.155946268785001	0.145737357059373	0.143970713661667	0.154113125685741
0.195055702985286	0.171330231608608	0.173299351564214	0.171225540272784
0.186424009892182	0.160580876300888	0.182250297847419	0.13840830975636
0.185201061690977	0.182232572188778	0.162052596710801	0.1656492027557
0.145627839059679	0.166374962076321	0.147416702716631	0.153768632628808
0.211715094536115	0.201852345342817	0.183142556717662	0.192375638072514
0.172618437219374	0.193893824346397	0.178612889541021	0.175397200916309
0.205984052029207	0.188298805988998	0.162541651475754	0.166421385194317
0.144764134937396	0.197187383452731	0.152422656065094	0.169173587035154
0.202227428448373	0.206058418529654	0.179447310938313	0.208168053507109
0.187841563105347	0.193285545041457	0.183038408178821	0.195309648829742
0.206608631295589	0.182507771923483	0.195106751241421	0.209869819893597
0.168430408553041	0.185122898256146	0.166326836847068	0.189627245363036
0.214549257312205	0.211358201069091	0.214816162584795	0.197232372477185
0.190055205752737	0.179813720368891	0.180943292466779	0.162031089070585
0.189427754562462	0.194885615454032	0.204684643514288	0.199876984076741
0.17580225430686	0.210002059386413	0.168359718135349	0.201605697305107
0.21464106228866	0.200986022578959	0.209158915425603	0.217530902450299
0.178877208539823	0.190275611769622	0.191220148169911	0.174840415552563
0.197565529939178	0.190825185096133	0.23288755650831	0.199804457193512
0.234605288663879	0.207035527005418	0.232804196677794	0.213779186913994
0.216093223294406	0.207403880211081	0.227675672841219	0.195235952120014
0.153416019117866	0.205807241959893	0.186516238319943	0.195262069180999
0.161597792790461	0.177692966488659	0.202131104355681	0.183896778595881
0.193005842124842	0.210429498473461	0.198220701357397	0.216938053516704
0.208700956830965	0.217721978538593	0.186199548254944	0.241081605100775
0.180424327107105	0.22014471029311	0.194049209510025	0.226656000065093
0.186142290564998	0.183739956804272	0.217408398788143	0.174181819051198
0.193914154228627	0.169867845148137	0.204761010158398	0.152106526275763
0.214750125331986	0.178558253785233	0.210381521568681	0.166909936885772
0.215255294823274	0.219674245180486	0.218598370827698	0.194838710373325
0.228303073921758	0.198708541783594	0.200508898270534	0.195350966278431
0.19815038474223	0.149066121013707	0.202233176072202	0.156725916339068
0.183889702981659	0.159621513431875	0.167026006760341	0.164729185474848
0.206736878915017	0.199169110980447	0.179297140368845	0.1830930016137
0.211299948972438	0.196576035792453	0.195531357329009	0.198391359343585
0.203916561750056	0.162880651777717	0.212655474674867	0.180423852321203
0.198257757693948	0.172924672572435	0.224109356974654	0.177920283003039
0.165474046300438	0.182518317986242	0.201312503906263	0.188144142529726
0.21168843840133	0.202748432024871	0.212315778573333	0.21317108805585
0.218070574543535	0.19720414519319	0.232913740249184	0.212557813824571
0.217179162994155	0.170291372294776	0.202395417694356	0.174037091774109
0.187908821806175	0.16691384151214	0.192528832501513	0.194271984241326
0.198559594175063	0.150570568363041	0.194251905161888	0.173848465602827
0.223039954019429	0.192657627409473	0.218972229011664	0.184547984928691
0.242679054832553	0.224972016599165	0.210706521599374	0.232821639984987
0.236158171687254	0.176068864341769	0.211469046861964	0.188999179113794
0.178535306649896	0.169414247882882	0.210998968736502	0.169185093219912
0.1955624699533	0.197509447410994	0.220082863320135	0.195208212997073
0.210775728723679	0.200709711981677	0.239919717812452	0.196865003267479
0.229322071958949	0.218526097972711	0.220468037216731	0.20304614646958
0.209677064038548	0.193447917606235	0.242217491593227	0.211638979911668
0.185161297212052	0.131096399346353	0.167787625818285	0.133747408589273
0.17936551063804	0.154704169599662	0.166564649963522	0.165315872162431
0.198487120433092	0.162244272818839	0.171789815460543	0.167769484590438
0.214743849182102	0.151694395093447	0.16499141917688	0.169418979370735
0.206135640122832	0.150041450300051	0.192568649412483	0.183527481812977
0.196429972735469	0.152724451774228	0.199988421756044	0.1596296840767
0.207887771146256	0.152611714347296	0.229083267225864	0.16537265899596
0.226656023784987	0.168621050768393	0.215428172342028	0.167152957997018
0.23481930086478	0.168190874548496	0.211665430481942	0.195420747250632
0.21473669261641	0.158428142466397	0.21850098391773	0.146173440001143
