# Supplementary material for: Intracranial EEG signals disentangle multi-areal neural dynamics of vicarious pain perception
Source: Nat Commun. 2024 Jun 18;15:5203. doi: 10.1038/s41467-024-49541-1 (PMC11189531; doi:10.1038/s41467-024-49541-1)
Supplement: Supplementary file 8 — Source data [file 41467_2024_49541_MOESM8_ESM.zip › 6.2 Source Data_SI/TableS1_S4.xlsx]

## Sheet: RT
Note: the log-transformed RT of patients and healthy controls in the pain judgment task (0:healthy group; 1: patient group; each row represents each participant)
unpainful	painful	subject	gender
2.73614	2.73346	0	M
2.59137	2.56087	0	F
2.78991	2.75785	0	M
2.77741	2.73074	0	F
3.01797	2.87417	0	F
2.80008	2.78769	0	M
2.74905	2.75818	0	F
2.59527	2.59882	0	F
2.74474	2.7225	0	F
2.69003	2.66928	0	M
2.74535	2.7923	0	F
2.90457	2.77527	0	M
2.63885	2.55391	0	M
2.84554	2.90372	0	M
2.54901	2.50722	0	F
2.76206	2.76773	0	F
3.08263	3.09047	0	M
2.66505	2.70447	0	F
2.5546	2.65111	0	M
2.8712	2.90946	0	F
2.73301	2.77524	0	F
2.73744	2.7094	0	F
3.02646	2.91778	1	F
2.92941	2.73452	1	F
2.86841	2.86308	1	M
3.12946	3.08378	1	M
2.93518	2.9773	1	F
2.88832	2.93325	1	F
3.04795	3.10653	1	M
3.18114	3.15722	1	F
2.77966	2.75129	1	F
3.21926	3.19064	1	M
2.79654	2.60866	1	F
2.64863	2.76898	1	M
2.42413	2.51398	1	M
3.0425	3.09933	1	M
2.82626	3.01779	1	F
2.7183	2.70782	1	M
3.00756	2.96778	1	M
2.51617	2.4868	1	M
3.4233	3.14387	1	M
2.98183	3.09139	1	M
2.87578	3.17109	1	F
3.10782	2.98329	1	M

## Sheet: ACC
Note: the accuracy rate (after arcsine-square-root transformation) of patients and healthy controls in the pain judgment task (0:healthy group; 1: patient group; each row represents each participant)
unpainful	painful	subject	gender
1.24905	1.5708	0	M
0.684719	1.24905	0	F
1.24905	1.24905	0	M
1.5708	1.5708	0	F
1.5708	0.991157	0	F
1.5708	1.24905	0	M
1.24905	1.24905	0	F
1.5708	1.5708	0	F
1.5708	1.24905	0	F
1.24905	1.5708	0	M
1.10715	0.991157	0	F
0.886077	1.24905	0	M
1.24905	1.10715	0	M
1.5708	1.5708	0	M
1.10715	1.24905	0	F
1.10715	1.10715	0	F
1.5708	0.991157	0	M
1.24905	1.5708	0	F
1.10715	0.886077	0	M
1.24905	1.5708	0	F
1.5708	1.24905	0	F
1.24905	1.24905	0	F
1.10715	1.5708	1	F
0.886077	1.5708	1	F
1.5708	1.5708	1	M
1.10715	1.24905	1	M
0.991157	1.10715	1	F
0.886077	1.5708	1	F
1.24905	1.5708	1	M
1.10715	1.24905	1	F
1.24905	1.24905	1	F
1.24905	1.5708	1	M
1.10715	1.24905	1	F
1.10715	0.886077	1	M
0.886077	1.24905	1	M
1.5708	0.886077	1	M
0.785398	0.886077	1	F
1.5708	1.24905	1	M
1.5708	1.5708	1	M
1.24905	1.24905	1	M
0.785398	1.5708	1	M
1.24905	0.886077	1	M
1.5708	1.10715	1	F
1.5708	1.5708	1	M

## Sheet: Empathy_strength
Note: the normalized empathy strength ratings of patients and healthy controls (0:healthy group; 1: patient group; each row represents each participant)
unpainful	painful	subject	gender
26.9	73.6	0	M
46.1538	40	0	F
2.60417	62.3958	0	M
0	77	0	F
6.23529	75.1765	0	F
0	70.4	0	M
23.2609	82.6087	0	F
2.5	90.5	0	F
4.35897	78.0769	0	F
11.4	80.8	0	M
23.2143	64.2857	0	F
23.038	78.2278	0	M
29.4845	71.5464	0	M
0	100	0	M
13.8	60.5	0	F
6.66667	65.625	0	F
21.7778	53	0	M
7.8125	84.8958	0	F
21.4	95.7	0	M
16	62.8	0	F
5	89.9	0	F
2.3	92.9	0	F
0.84507	63.5211	1	F
1.2987	68.0519	1	F
11.9149	82.8723	1	M
5.8	100	1	F
22.4	94.8	1	F
8.64407	78.4746	1	M
7.31959	78.6598	1	F
46.2025	52.4051	1	M
0	53.4	1	M
0	79.8	1	M
0	20.6383	1	M
0.263158	75.6579	1	M
0	86.1	1	M
0	69.9	1	M
0.666667	37.6667	1	F
8.3	82	1	M

## Sheet: Perceived_pain_intensity
Note: the normalized perceived-pain-intensity ratings of patients and healthy controls (0:healthy group; 1: patient group; each row represents each participant)
unpainful	painful	subject	gender
39	89.1	0	M
53.1429	60.5714	0	F
0	67.5325	0	M
0.15873	86.9841	0	F
15.5696	89.1139	0	F
54.7917	83.8542	0	M
9	92.2	0	F
10	98.5	0	F
5	70	0	F
10.1	89.8	0	M
27.2152	93.2911	0	F
25	84.7143	0	M
13.9506	62.716	0	M
6.4	93.6	0	M
0.722892	70.8434	0	F
6.6	79.1	0	F
27.8205	65.7692	0	M
0.2	99.7	0	F
10	80	0	M
10	65	0	F
4.4	96	0	F
6.4	89.8	0	F
0	53.3333	1	F
0.289855	80.1449	1	F
0.2	57.6	1	M
1.7	90.6	1	F
18.4	84.3	1	F
6.5	56.5	1	M
4.0404	75.5556	1	F
11.0753	48.3871	1	M
0	17.1	1	M
0	96.9	1	M
2.9	56.7	1	M
3.03371	75.5056	1	M
20.1	70.8	1	M
0.1	58.1	1	M
4.28571	44.2857	1	F
10.3	95	1	M

## Sheet: unpleasantness
Note: the normalized unpleasantness ratings of patients and healthy controls (0:healthy group; 1: patient group; each row represents each participant)
unpainful	painful	subject	gender
30	89.9	0	M
64.3478	68.2609	0	F
0.375	10	0	M
0.142857	79	0	F
31.9403	85.3731	0	F
20	0	0	M
8.8	94	0	F
9.3	99.5	0	F
5	70	0	F
7.07071	81.9192	0	M
28.427	78.8764	0	F
14.3939	86.6667	0	M
23.2584	73.2584	0	M
9.0625	91.4583	0	M
6.2963	63.0864	0	F
6.2	77.9	0	F
17.2368	68.0263	0	M
13.0337	87.4157	0	F
10	90.1	0	M
19.6078	98.2353	0	F
4.8	95.5	0	F
25.5	93.8	0	F
0	41.375	1	F
8.7234	61.0638	1	F
5.9	65.6	1	M
1.8	90	1	F
17.0707	70	1	F
0	54.2	1	M
22.6316	81.0526	1	F
27.619	58.8095	1	M
0	12.4	1	M
0	97.5	1	M
0	37.5	1	M
42.3457	70.8642	1	M
0.337079	79.5506	1	M
0.375	36.875	1	M
10	1.8	1	F
1	97.2	1	M
